# Supplementary material for: Pathfinder: a gamified measure to integrate general cognitive ability into the biological, medical, and behavioural sciences
Source: Mol Psychiatry. 2021 Oct 1;26(12):7823–37. doi: 10.1038/s41380-021-01300-0 (PMC8872983; doi:10.1038/s41380-021-01300-0)
Supplement: Supplementary file 2 — Supplementary Tables [file 41380_2021_1300_MOESM2_ESM.xlsx]

## Sheet: Table 1
Table 1. Details of the 18 cognitive tests included in study 1
Order of presentaiton	Test	category
1	Non-verbal short-term memory (15 items)	Memory
2	Find the missing letter (20 items)	Verbal reasoning
3	Find the missing word (20 items)	Verbal reasoning
4	Mill Hill Vocabulary test (38 items)	Verbal reasoning
5	Verbal analogies (20 items)	Verbal reasoning
6	Nonverbal long-term memory (15 items)	Memory
7	Paper-folding test (15 items)	Spatial ability
8	Corsi Block test (15 items)	Memory
9	Pattern assembly (15 items)	Spatial ability
10	Circuit boards (15 items)	Spatial ability
11	Verbal short term memory (15 items)	Memory
12	Groups (What belongs?) (10 items)	Nonverbal reasoning
13	Nonverbal sequences (10 items)	Nonverbal reasoning
14	Code breaking 1 (6 items)	Nonverbal reasoning
15	Code breaking 2 (9 items)	Nonverbal reasoning
16	Nonverbal analogies (10 items)	Nonverbal reasoning
17	Raven's progressive matrices (30 items)	Nonverbal reasoning
18	Verbal long term memory (15 items)	Memory

## Sheet: Table 2.
Table 2. Study 2,3 and 4 sample education level and ethnicity
Education level	Study 2		Study 3		Study 4
	No.	%	No.	%	No.	%
1: No schooling completed	0	0	0	0	0	0
2: Some schooling, no qualifications	2	1.4	2	1.5	2	1.6
3: GCSEs, high school graduate, diploma or equivalent	33	22.9	28	21.2	22	17.9
4: A-levels or equivalent	44	30.6	44	33.3	38	30.9
5: Trade / technical / vocational training	6	4.2	6	4.5	10	8.1
6: Bachelor's degree	47	32.6	41	31.1	38	30.9
7: Master's degree	11	7.6	11	8.3	12	9.8
8: Doctoral degree	1	0.7	0	0	1	0.8
Ethnicity	Study 2		Study 3		Study 4
	No.	%	No.	%	No.	%
0: Prefer not to say	-	-	-	-	1	0.8
1: White: English / Welsh / Scottish / Northern Irish / British	129	89.6	119	90.2	108	87.8
2: White: Irish	1	0.7	2	1.5	1	0.8
3: White: Gypsy or Irish Traveller	0	0	1	0.8	0	0
4: White: Any other White background	1	0.7	0	0	1	0.8
5: Mixed: White and Black Caribbean	0	0	0	0	0	0
6: Mixed: White and Black African	0	0	0	0	0	0
7: Mixed: White and Asian	1	0.7	1	0.8	1	0.8
8: Mixed: Any other Mixed / Multiple ethnic background	2	1.4	2	1.5	2	1.6
9: Asian / Asian British: Indian	3	2.1	2	1.5	2	1.6
10: Asian / Asian British: Pakistani	2	1.4	2	1.5	1	0.8
11: Asian / Asian British: Bangladeshi	1	0.7	1	0.8	1	0.8
12: Asian / Asian British: Chinese	1	0.7	1	0.8	1	0.8
13: Asian / Asian British: Any other Asian background	0	0	0	0	1	0.8
14: Black / Black British: African	0	0	0	0	0	0
15: Black / Black British: Caribbean	2	1.4	1	0.8	3	2.4
16: Black / Black British: Any other Black / African / Caribbean background	1	0.7	0	0	0	0
17: Arab	0	0	0	0	0	0
18: Any other ethnic group	0	0	0	0	0	0

## Sheet: Table 3.
Supplementary Table 3. Mean response times, accuracy of responses and presentation times for the 40 cognitive battery items selected using Item Response Theory in Study 2
Domain	Subdomain	Item	% correct	Response time M (SD) seconds
Verbal ability	Vocabulary	1. Vocabulary item1	0.96	3.08 (2.52)
Verbal ability	Vocabulary	2. Vocabulary item 2	0.93	4.01 (3.13)
Verbal ability	Vocabulary	3. Vocabulary item 3	0.93	3.90 (2.65)
Verbal ability	Vocabulary	4. Vocabulary item 4	0.91	3.22 (3.63)
Verbal ability	Vocabulary	5. Vocabulary item 5	0.76	4.48 (3.57)
Verbal ability	Vocabulary	6. Vocabulary item 6	0.72	7.16 (4.86)
Verbal ability	Vocabulary	7. Vocabulary item 7	0.55	4.74 (3.92)
Verbal ability	Vocabulary	8. Vocabulary item 8	0.39	7.71 (6.16)
Verbal ability	Missing letter	9. Missing letter item 1	0.89	6.82 (8.05)
Verbal ability	Missing letter	10. Missing letter item 2	0.75	15.85 (9.99)
Verbal ability	Missing letter	11. Missing letter item 3	0.71	11.43 (8.80)
Verbal ability	Missing letter	12. Missing letter item 4	0.49	14.82 (10.66)
Verbal ability	Missing letter	13. Missing letter item 5	0.47	16.95 (13.62)
Verbal ability	Missing letter	14. Missing letter item 6	0.3	20.75 (16.12)
Verbal ability	Verbal analogies	15. Verbal analogies item 1	0.63	9.35 (6.11)
Verbal ability	Verbal analogies	16. Verbal analogies item 2	0.59	9.64 (7.79)
Verbal ability	Verbal analogies	17. Verbal analogies item 3	0.55	9.83 (6.46)
Verbal ability	Verbal analogies	18. Verbal analogies item 4	0.52	17.69 (8.89)
Verbal ability	Verbal analogies	19. Verbal analogies item 5	0.51	13.61 (7.46)
Verbal ability	Verbal analogies	20. Verbal analogies item 6	0.34	15.88 (9.79)
Nonverbal ability	Visual puzzles	1. Nonverbal analogies item 1	0.81	13.80 (8.11)
Nonverbal ability	Visual puzzles	2. Nonverbal analogies item 2	0.63	19.35 (10.68)
Nonverbal ability	Visual puzzles	3. Nonverbal groups item 1	0.67	12.96 (8.73)
Nonverbal ability	Visual puzzles	4. Nonverbal groups item 2	0.63	15.23 (11.10)
Nonverbal ability	Visual puzzles	5. Nonverbal groups item 3	0.47	11.48 (9.33)
Nonverbal ability	Visual puzzles	6. Nonverbal groups item 4	0.32	16.46 (12.39)
Nonverbal ability	Visual puzzles	7. Nonverbal sequences item 1	0.91	11.61 (6.36)
Nonverbal ability	Visual puzzles	8. Nonverbal sequences item 2	0.9	11.44 (6.91)
Nonverbal ability	Visual puzzles	9. Nonverbal sequences item 3	0.71	16.71 (10.08)
Nonverbal ability	Matrix reasoning	10. Matrix reasoning item 1	0.89	10.68 (5.32)
Nonverbal ability	Matrix reasoning	11. Matrix reasoning item 2	0.74	11.33 (8.18)
Nonverbal ability	Matrix reasoning	12. Matrix reasoning item 3	0.64	16.51 (9.94)
Nonverbal ability	Matrix reasoning	13. Matrix reasoning item 4	0.64	12.49 (7.87)
Nonverbal ability	Matrix reasoning	14. Matrix reasoning item 5	0.57	17.51 (10.19)
Nonverbal ability	Matrix reasoning	15. Matrix reasoning item 6	0.56	13.86 (8.64)
Nonverbal ability	Matrix reasoning	16. Matrix reasoning item 7	0.49	14.72 (10.50)
Nonverbal ability	Matrix reasoning	17. Matrix reasoning item 8	0.41	21.99 (13.36)
Nonverbal ability	Matrix reasoning	18. Matrix reasoning item 9	0.29	20.23 (14.21)
Nonverbal ability	Matrix reasoning	19. Matrix reasoning item 10	0.08	20.48 (16.05)
Nonverbal ability	Matrix reasoning	20. Matrix reasoning item 11	0.07	19.14 (14.12)

## Sheet: Table 4.
Table 4. Quality control item responses
Quality control question	Incorrect responses (%)
	Study 3	Study 4
Mill Hill (Mountain) - Q5	6	2
Verbal reasoning (Woodland) - Q4	1	0
Missing letter (Tower) – no quality control item	-	-
Nonverbal puzzles (Space) - Q5	2	8
Raven's (Ocean) - Q6	0	2
Standard quality control item	0	-
Note. In study 3, no participant answered more than one quality control item incorrectly. In study 4, 10 participants answered one quality control item incorrectly and one answered two quality control items incorrectly (ocean and space)

## Sheet: Table 5.
Table 5: Principal component analysis (PCA) of the 18 cognitive tests conducted separately for verbal and nonverbal tests.
Table5a: PCA of the 12 nonverbal cognitive tests
	1	2
Nonverbal analogies	0.839	-0.107
Nonverbal sequences	0.802	0.001
Raven's progressive matrices	0.794	-0.03
Groupings	0.754	-0.246
Paper folding	0.746	0.118
Code breaking	0.723	-0.19
Pattern assembly	0.721	0.053
Circuit boards	0.716	0.032
Non-verbal short term memory	0.704	0.44
Non-verbal long term memory	0.604	0.595
NVRC__score	0.592	-0.588
Corsi block	0.508	-0.066
Note: unrotated factor loadings; proportion of variance explained by the first principal component = 51.050%
Table 5b: PCA of the 6 verbal tests
	1
Verbal analogies	0.821
Find the word	0.814
Find the letter	0.778
Mill Hill vocabulary test	0.691
Verbal short term memory	0.65
Verbal long term memory	0.501
Note: unrotated factor loadings; proportion of variance explained by the first principal component = 51.535%
Table5c: Cronbach's alpha for each of the seven tests selected in Study 1
Test	alpha	N items
Nonverbal analogies	0.686	10
Nonverbal sequences	0.758	10
Raven's progressive matrices	0.7	30
Groupings	0.652	10
Verbal analogies	0.803	20
Find the letter	0.863	20
Mill Hill vocabulary test	0.794	38

## Sheet: Table 6.
Table 6. Summary of the reduction of the cognitive battery items using Item Response Theory
Test	Domain	No. of items in original battery	No. of items deleted	% items deleted	No. of items in reduced battery
Mill Hill vocabulary test	Verbal ability	38	30	79	8
Missing letter	Verbal ability	20	14	70	6
Verbal analogies	Verbal ability	20	14	70	6
Nonverbal analogies	Nonverbal ability	10	8	80	2
Groups	Nonverbal ability	10	6	60	4
Sequences	Nonverbal ability	10	7	70	3
Raven’s progressive matrices	Nonverbal ability	30	19	63	11

## Sheet: Table 7
Table 7. IRT model results showing discrimination and difficulty parameters for each item. Highlighted in bold are the items that were selected to be part of Pathfinder
THETA BY	Item discrimination				Item difficulty
items	Estimate	S.E.	Est./S.E.	P-Value	Estimate	S.E.	Est./S.E.	P-Value
A_001	1.359	0.674	2.017	0.044	-3.22	1.183	-2.721	0.007
A_002	-0.115	0.737	-0.156	0.876	37.179	237.2	0.157	0.875
A_003	0.647	0.38	1.704	0.088	-4.481	2.4	-1.867	0.062
A_004	0.62	0.399	1.556	0.12	-4.855	2.868	-1.693	0.091
A_005	1.051	0.511	2.055	0.04	-3.449	1.372	-2.515	0.012
A_006	0.615	0.264	2.329	0.02	-3.011	1.211	-2.485	0.013
A_007	1.921	0.549	3.502	0	-1.832	0.368	-4.976	0
A_008	0.966	0.292	3.313	0.001	-1.856	0.513	-3.615	0
A_009	0.709	0.498	1.423	0.155	-5.027	3.183	-1.579	0.114
A_010	0.726	0.32	2.268	0.023	-3.256	1.298	-2.509	0.012
A_011	0.837	0.566	1.479	0.139	-4.643	2.734	-1.698	0.089
A_012	1.397	0.598	2.338	0.019	-2.984	0.935	-3.193	0.001
A_013	0.351	0.204	1.722	0.085	-2.948	1.723	-1.712	0.087
A_014	1.801	0.588	3.06	0.002	-2.169	0.487	-4.458	0
A_015	1.33	0.478	2.783	0.005	-2.568	0.706	-3.638	0
A_016	1.053	0.531	1.983	0.047	-3.635	1.488	-2.443	0.015
A_017	1.099	0.262	4.198	0	-0.631	0.23	-2.742	0.006
A_018	1.011	0.25	4.044	0	0.539	0.217	2.484	0.013
A_019	1.261	0.297	4.241	0	-0.964	0.254	-3.79	0
A_020	0.672	0.218	3.084	0.002	-1.064	0.419	-2.54	0.011
A_021	0.615	0.222	2.771	0.006	1.717	0.618	2.776	0.005
A_022	0.517	0.229	2.261	0.024	2.599	1.105	2.352	0.019
A_023	0.603	0.201	3.006	0.003	0.201	0.301	0.667	0.505
A_024	0.753	0.222	3.393	0.001	0.799	0.311	2.57	0.01
A_025	1.316	0.289	4.557	0	-0.216	0.174	-1.242	0.214
A_026	3.198	0.731	4.374	0	-0.859	0.166	-5.166	0
A_027	0.723	0.231	3.126	0.002	1.448	0.466	3.109	0.002
A_028	0.238	0.185	1.287	0.198	2.65	2.131	1.243	0.214
A_029	0.348	0.22	1.582	0.114	3.862	2.39	1.616	0.106
A_030	0.12	0.214	0.562	0.574	11.286	20.013	0.564	0.573
A_031	0.309	0.189	1.635	0.102	2.162	1.386	1.56	0.119
A_032	0.094	0.237	0.398	0.691	17.838	44.703	0.399	0.69
A_033	0.715	0.326	2.191	0.028	3.413	1.384	2.466	0.014
A_034	0.395	0.217	1.823	0.068	3.121	1.677	1.861	0.063
A_035	-0.103	0.236	-0.434	0.664	-16.372	37.618	-0.435	0.663
A_036	0.416	0.219	1.899	0.058	3.071	1.579	1.945	0.052
A_037	0.116	0.216	0.538	0.59	12.024	22.276	0.54	0.589
A_038	-0.159	0.269	-0.59	0.555	-12.816	21.576	-0.594	0.553
A_039	1.374	0.443	3.102	0.002	-2.335	0.579	-4.035	0
A_040	1.21	0.324	3.737	0	-1.594	0.385	-4.144	0
A_041	0.602	0.414	1.454	0.146	-5.24	3.331	-1.573	0.116
A_042	1.588	0.443	3.588	0	-1.883	0.404	-4.665	0
A_043	0.857	0.262	3.276	0.001	-1.809	0.528	-3.426	0.001
A_044	1.985	0.431	4.612	0	-0.905	0.198	-4.572	0
A_045	0.402	0.188	2.135	0.033	-1.411	0.768	-1.837	0.066
A_046	0.909	0.236	3.857	0	-0.296	0.228	-1.302	0.193
A_047	0.785	0.234	3.356	0.001	1.306	0.394	3.316	0.001
A_048	1.227	0.274	4.473	0	-0.179	0.179	-1.001	0.317
A_049	0.218	0.188	1.16	0.246	-3.677	3.23	-1.139	0.255
A_050	1.626	0.36	4.514	0	-0.81	0.207	-3.918	0
A_051	1.807	0.364	4.964	0	0.117	0.138	0.848	0.397
A_052	1.246	0.278	4.487	0	0.306	0.173	1.77	0.077
A_053	1.332	0.29	4.599	0	-0.252	0.174	-1.447	0.148
A_054	1.275	0.281	4.537	0	-0.175	0.175	-0.999	0.318
A_055	1.457	0.324	4.498	0	0.807	0.188	4.303	0
A_056	0.992	0.243	4.079	0	0.351	0.205	1.713	0.087
A_057	0.66	0.205	3.219	0.001	-0.07	0.276	-0.255	0.799
A_058	1.504	0.314	4.797	0	0.048	0.153	0.314	0.754
A_059	-0.656	1.073	-0.611	0.541	7.889	12.008	0.657	0.511
A_060	1.478	0.612	2.415	0.016	-2.878	0.851	-3.382	0.001
A_061	0.559	0.484	1.155	0.248	-6.213	5.023	-1.237	0.216
A_062	26.665	7.078	3.767	0	-2.427	0.644	-3.767	0
A_063	0.141	0.175	0.808	0.419	-1.083	1.777	-0.61	0.542
A_064	1.07	0.307	3.485	0	-1.772	0.458	-3.867	0
A_065	1.444	0.366	3.947	0	-1.512	0.33	-4.584	0
A_066	1.357	0.297	4.567	0	-0.26	0.174	-1.494	0.135
A_067	1.02	0.299	3.414	0.001	-1.779	0.476	-3.739	0
A_068	1.592	0.335	4.758	0	-0.34	0.164	-2.069	0.039
A_069	1.157	0.328	3.528	0	-1.632	0.416	-3.922	0
A_070	1.335	0.3	4.449	0	-0.433	0.189	-2.298	0.022
A_071	1.454	0.322	4.509	0	0.612	0.174	3.514	0
A_072	1.318	0.294	4.483	0	-0.495	0.194	-2.55	0.011
A_073	1.081	0.256	4.217	0	-0.047	0.19	-0.246	0.806
A_074	1.148	0.276	4.163	0	0.702	0.213	3.294	0.001
A_075	-0.016	0.188	-0.086	0.932	51.303	596.916	0.086	0.932
A_076	0.415	0.202	2.053	0.04	-2.162	1.086	-1.992	0.046
A_077	1.425	0.311	4.584	0	0.043	0.158	0.271	0.787
A_078	2.737	0.555	4.929	0	-0.061	0.12	-0.509	0.611
A_079	0.781	0.222	3.516	0	0.349	0.252	1.384	0.166
A_080	0.83	0.267	3.11	0.002	-2.024	0.606	-3.338	0.001
A_081	1.096	0.302	3.625	0	-1.652	0.417	-3.967	0
A_082	0.846	0.231	3.666	0	-0.761	0.294	-2.592	0.01
A_083	0.374	0.318	1.174	0.24	-6.608	5.44	-1.215	0.224
A_084	0.452	0.19	2.375	0.018	-0.596	0.456	-1.309	0.191
A_085	0.373	0.183	2.04	0.041	-0.182	0.466	-0.39	0.697
A_086	1.033	0.258	4.003	0	-0.807	0.264	-3.059	0.002
A_087	0.839	0.262	3.204	0.001	-1.884	0.558	-3.378	0.001
A_088	1.387	0.3	4.624	0	0.132	0.159	0.828	0.408
A_089	0.582	0.201	2.892	0.004	0.09	0.307	0.293	0.769
A_090	0.576	0.2	2.876	0.004	-0.459	0.349	-1.314	0.189
A_091	0.786	0.227	3.462	0.001	-0.781	0.319	-2.451	0.014
A_092	1.064	0.261	4.072	0	-0.796	0.258	-3.089	0.002
A_093	1.239	0.291	4.258	0	0.783	0.209	3.746	0
A_094	0.055	0.196	0.279	0.78	17.019	61.066	0.279	0.78
A_095	0.315	0.19	1.657	0.097	2.098	1.327	1.581	0.114
A_096	0.889	0.235	3.777	0	-0.154	0.225	-0.686	0.492
A_097	0.769	0.219	3.508	0	0.238	0.247	0.964	0.335
A_098	1.075	0.26	4.14	0	0.107	0.19	0.564	0.573
A_099	0.6	0.203	2.954	0.003	-0.621	0.364	-1.708	0.088
A_100	0.961	0.256	3.76	0	-1.123	0.332	-3.38	0.001
A_101	0.898	0.318	2.819	0.005	-2.544	0.795	-3.2	0.001
A_102	1.434	0.427	3.362	0.001	-2.107	0.484	-4.35	0
A_103	0.781	0.257	3.04	0.002	-1.963	0.619	-3.174	0.002
A_104	1.44	0.45	3.201	0.001	-2.228	0.532	-4.189	0
A_105	0.637	0.211	3.013	0.003	-0.86	0.394	-2.185	0.029
A_106	1.38	0.315	4.378	0	-0.918	0.237	-3.871	0
A_107	0.979	0.256	3.825	0	-0.901	0.295	-3.058	0.002
A_108	0.826	0.265	3.115	0.002	-1.923	0.587	-3.273	0.001
A_109	0.597	0.322	1.851	0.064	-4.153	2.07	-2.006	0.045
A_110	0.524	0.418	1.252	0.211	-5.961	4.473	-1.333	0.183
A_111	1.097	0.372	2.945	0.003	-2.283	0.654	-3.489	0
A_112	2.098	0.549	3.818	0	-1.618	0.302	-5.348	0
A_113	0.781	0.273	2.862	0.004	-2.343	0.75	-3.122	0.002
A_114	1.014	0.254	3.996	0	0.039	0.199	0.198	0.843
A_115	1.017	0.808	1.259	0.208	-4.693	3.103	-1.513	0.13
A_116	1.417	0.333	4.258	0	-1.085	0.256	-4.235	0
A_117	1.55	0.456	3.399	0.001	-1.896	0.431	-4.397	0
A_118	1.374	0.305	4.497	0	-0.605	0.199	-3.034	0.002
A_119	1.661	0.345	4.817	0	-0.294	0.158	-1.864	0.062
A_120	0.345	0.212	1.624	0.104	3.417	2.095	1.631	0.103
A_121	1.586	0.34	4.658	0	-0.59	0.183	-3.22	0.001
A_122	1.596	0.333	4.789	0	-0.268	0.159	-1.692	0.091
A_123	1.25	0.28	4.462	0	0.006	0.171	0.035	0.972
A_124	1.362	0.303	4.49	0	0.337	0.166	2.026	0.043
A_125	1.057	0.256	4.138	0	0.947	0.229	4.138	0
A_126	-0.276	0.415	-0.664	0.507	-10.97	16.181	-0.678	0.498
A_127	0.723	0.22	3.286	0.001	0.792	0.241	3.286	0.001
A_128	0.361	0.256	1.409	0.159	4.764	3.296	1.445	0.148
A_129	1.766	0.553	3.196	0.001	2.058	0.416	4.95	0
A_130	-0.328	0.31	-1.06	0.289	-7.464	7.039	-1.06	0.289
A_131	0.004	0.253	0.014	0.989	515.386	36452.3	0.014	0.989
A_132	0.08	0.329	0.242	0.809	31.28	129.262	0.242	0.809
A_133	1.033	0.338	3.055	0.002	2.682	0.878	3.055	0.002
A_134	-0.324	0.259	-1.249	0.212	-6.085	4.872	-1.249	0.212
A_135	0.338	0.298	1.135	0.256	6.637	5.847	1.135	0.256
A_136	-0.336	0.317	-1.058	0.29	-7.53	7.117	-1.058	0.29
A_137	0.44	0.277	1.588	0.112	4.784	3.013	1.588	0.112
A_138	0.214	0.411	0.521	0.602	13.984	26.828	0.521	0.602

## Sheet: Table 8
Table 8. Loadings on the first principal component for each subdomain of the cognitive battery selected using Item Response Theory
Subdomain	Total
Matrix reasoning	0.86
Verbal analogies	0.851
Vocabulary	0.807
Missing letter	0.785
Visual puzzles	0.783

## Sheet: Table 9
Table 9. Test re-test correlations between scores for (a) g, (b) nonverbal and (c) verbal ability across studies 2, 3 and 4 and their association with educational attainment
a.	g	1	2	3	4
	1. Study 2 g score	1
	2. Study 3 g score	.89 (.85, .92)	1
	3. Study 4 g score	.88 (.83, .92)	.88 (.82, .91)	1
	4. Education	.40 (.24, .54)	.23 (.05, .39)	.36 (.19, .51)	1
	Note: all correlations are significant at p< .001, two sided test; (95% confidence intervals in parentheses)
b.	Non-verbal ability	1	2	3	4
	1. Study 2 non-verbal score	1
	2. Study 3 non-verbal score	.78 (.70, .84)	1
	3. Study 4 non-verbal score	.75 (.66, .83)	.78 (.70, .85)	1
	4. Education	.41 (.24, .55)	.28 (.10, .45)	.37 (.20, .52)	1
	Note: all correlations are significant at p< .001, two sided test; (95% confidence intervals in parentheses)
c.	Verbal ability	1	2	3	4
	1. Study 2 verbal score	1
	2. Study 3 verbal score	.89 (.84, .92)	1
	3. Study 4 verbal score	.90 (.86, .93)	.91(.87, 94)	1
	4. Education	.48 (.32, .61)	.35 (.17, .50)	.45(.29, .58)	1
	Note: all correlations are significant at p< .001, two sided test; (95% confidence intervals in parentheses)

## Sheet: Table 10
Table 10. Number of items, order of presentation and time limits for each subtest, including quality control (QC) items for study 3 and 4
Test	item	time limit (seconds)	gamified journey*
Vocabulary	1-4	20	Mountain
Vocabulary	QC item 1	20	Mountain
Vocabulary	5-8	30	Mountain
Missing letter	1	30	Tower
	2-6	40	Tower
Verbal analogies	1-3	30	Woodland
Verbal analogies	QC item 2	20	Woodland
Verbal analogies	4-6	40	Woodland
Visual puzzles	1-2	30	Space
Visual puzzles	3-4	40	Space
Visual puzzles	QC item 3	20	Space
Visual puzzles	5-9	40	Space
Matrix reasoning	1	30	Ocean
Matrix reasoning	2-5	40	Ocean
Matrix reasoning	QC item 4	20	Ocean
Matrix reasoning	6-11	40	Ocean
Note: * the gamified jurneys are only relevant for study 4

[truncated: 15 more sheets: Table 11, Table 12, Table 13, Table 14, Table 15, Table16, Table 17, Table 18, Table 19, Table 20, Table 21, Table 22, Table 23, Table 24, Table 25]
